# Supplementary material for: A 3D genome compendium of breast cancer progression
Source: iScience. 2025 Aug 5;28(9):113268. doi: 10.1016/j.isci.2025.113268 (PMC12391274; doi:10.1016/j.isci.2025.113268)
Supplement: Table S1. Overview of the demographic and clinicopathological details of the study subjects, related to Figure 1 [file mmc2.xlsx]

## Sheet: Sheet1
Patient_ID	Primary tumor	Primary tumor IHC	Age diagnosis	Days to met progression	Days to death/last followup	Deceased	Type of sample	Days to sample collection	Neo-adjuvant treatment	Adjuvant treatment	Day Start adjuvant (relative to diagnosis)	Day End adjuvant (relative to diagnosis)	Metastatic treatment	Day Start met treatment (relative to diagnosis)	Day End met treatment (relative to diagnosis)
P01	mamma	ER+/PR+/HER2 0	45.326	842	2088	T	Primary	155	doxorubicin/cyclofosfamide	paclitaxel	179	254	capecitabine	851	1530
P01							Liver Metastasis	1829		tamoxifen	336	851	anastrozol	1544	1810
P01													palbociclib	1544	1810
P02	mamma	ER+/PR+/HER2 0	32.3753	2754	4041	T	Primary	63	None	doxorubicin/cyclofosfamide	100		goserelin	1570	2757
P02										paclitaxel	162		tamoxifen	1736	2757
P02										tamoxifen	217		leuprorelin	3032	3218
P02													letrozol	3054	3682
P02													fulvestrant	3620	3794
P02													palbociclib	3627	3822
P02													capecitabine	3825	4006
P02													letrozol	3888	3978
P03	mamma	ER+/PR-/HER2 1+	42.1589	867	1675	T	Primary	159	doxorubicin/cyclofosfamide	tamoxifen	223	867	anastrozol	879	949
P03							Liver Metastasis		paclitaxel				capecitabine	949	1236
P03													palbociclib	1237	1329
P03													fulvestrant	1237	1329
P03													paclitaxel	1329	1582
P03													erubiline	1604	1631
P04	mamma	ER+/PR+/HER2 1+	28.4301	1989	2790	T	Primary	16	doxorubicin/cyclofosfamide	tamoxifen/goserelin	198	2003	paclitaxel	2004	2186
P04							Liver Metastasis	2004					tamoxifen	2229	2295
P04													capecitabine	2295	2745
P04													letrozol	2737	2747
P04													paclitaxel	2752	2800
P05	mamma	ER+/PR+/HER2 0	78.6712						None	tamoxifen
P06	mamma	ER+/PR+/HER2 1+	50.9452	336	1263	T	Pleural Effusion	798	doxorubicin/cyclofosfamide	docetaxel/capecitabene	141	183	anastrozol	350	434
P06									docetaxel/capecitabene	tamoxifen	252		examestane	603	693
P06													anastrozol	680	693
P06													capecitabine	693	870
P06													paclitaxel	890	1033
P06													examestane	1036	1113
P06													megestrol	1113	1141
P06													tamoxiffen	1141
P07	mamma	ER+/PR+/HER2 0	59.3918	2302	4241	T	Pleural Effusion	3963	None	tamoxifen			arimidex	3207	3208
P07													tamoxifen	3311	3366
P07													capecitabine	3742	3884
P07													paclitaxel	3949	4104
P08	mamma	ER+/PR+/HER2 0	46.1945	1075	3348	T	Pleural Effusion	1821	doxorubicin/cyclofosfamide	paclitaxel	168	243	letrozol	1079	1973
P08										tamoxifen	301		fulvestrant	1973	2175
P08													everolimus	2175	2518
P08													examestane	2541	2555
P08													5-FU	2553	2610
P08													paclitaxel	2637	2736
P08													fulvestrant	2749	2974
P08													palbociclib	2756	2953
P08													vinorelbine	2934	3121
P08													paclitaxel	3127	3198
P09	mamma	ER+/PR+/HER2+	40.1534		6183	T	Pleural Effusion	6027	NA	NA			tamoxifen	5017	5038
P09													anastrozol	5850	5976
P09													palbociclib	5986	6098
P09													fulvestrant	6066	6102
P09													capecitabine	6102	6167
P10	mamma	ER+/PR+/HER2 0	61.3096	3894	5181	T	Pleural Effusion	5133	None	tamoxifen			tamoxifen	4220	4250
P10													examestane	4328	4353
P10													capecitabine	4633	4674
P10													doxorubicin	4696	4913
P10													paclitaxel	4929	5140
P10													vinorelbine	5139	5189
P11	mamma	ER+	40.9068		2204	T	Pleural Effusion	2189	NA	NA			anastrozol	1981	2146
P11													ribociclib	2003	2148
P11													carboplatine	2161	2217
P12	mamma	ER+/PR+/HER2 0	21.5342		3468	T	Pleural Effusion	3264	NA	NA			tamoxifen	1439	2996
P12													letrozol	3272	3353
P12													paclitaxel	3351	3352
P12													carboplatine	3353	3445
P13	mamma	triple negative	61.5096		1827	T	Pleural Effusion	834	NA	NA			doxorubicin	834	842
P13													nivolumab	848	1158
P13													carboplatine	1171	1360
P13													capecitabine	1487	1547
P13													paclitaxel	1555	1753
P13													erubiline	1732	1787
P14	mamma	triple negative	56.3616		1425	F	Pleural Effusion	1460	NA	NA			nivolumab	1390	1477
P15	mamma	ER+/PR+/HER2 0	41.3479		2460	T	Pleural Effusion	2409	NA	NA			nivolumab	2294	2366
P15													capecitabine	2365	2484
